# Supplementary material for: Positioning Accuracy in Holographic Optical Traps
Source: Micromachines (Basel). 2021 May 15;12(5):559. doi: 10.3390/mi12050559 (PMC8156812; doi:10.3390/mi12050559)
Supplement: Supplementary file 1 [file micromachines-12-00559-s001.zip]

Archive with 1 entries (1 files):
- micromachines-1178146-supplementary.pdf
